# Supplementary material for: Oncological Outcomes of Segmentectomy versus Lobectomy in Clinical Stage I Non-Small Cell Lung Cancer up to Two Centimeters: Systematic Review and Meta-Analysis
Source: Life (Basel). 2023 Apr 4;13(4):947. doi: 10.3390/life13040947 (PMC10146149; doi:10.3390/life13040947)
Supplement: Supplementary file 1 [file life-13-00947-s001.zip]

Archive with 1 entries (1 files):
- life-2303866-supplementary.pdf
